# Supplementary material for: Ameliorative effect of apelin-13 against renal complications in L-NAME-induced preeclampsia in rats
Source: PeerJ. 2021 Mar 31;9:e11110. doi: 10.7717/peerj.11110 (PMC8019317; doi:10.7717/peerj.11110)
Supplement: Supplemental Information 2 [file peerj-09-11110-s002.xls]

## Sheet: master sheet - Copy
GROUP	Mean (G18)	Proteinuria (G18)	Urea	Creatinine	NO	MDA	IL-6	ET-1
1	99.27	54.44	20.21	0.55	63.33	40	11.33	1.7
Normal pregnant group 1	92.3	53.47	21.55	0.59	64	41.88	10.5	1.66
Normal pregnant group 1	96.55	52.41	22.09	0.541	62.98	40.33	10.06	1.69
Normal pregnant group 1	95.65	55.51	21.03	0.61	63.33	40.66	10.3	1.77
Normal pregnant group 1	80.06	53.54	20.8	0.559	62.86	41.12	10.24	1.59
Normal pregnant group 1	85.67	52.48	22.19	0.458	63	40.21	10.64	1.6
Normal pregnant group 1	96.89	53.42	21.76	0.522	64	42	10.42	1.7
Normal pregnant group 1	86.19	54.55	20.601	0.449	63.66	41	10	1.8
Normal pregnant group 1	93.32	55.49	21.02	0.601	62.55	40.47	10.3	1.65
Normal pregnant group 1	95.48	54.5	21.03	0.611	62	41.28	10.1	1.74
preeclampsia group 2	135.91	229.2	34.61	1.86	38	61	22.8	4.7
preeclampsia group 2	142.58	227.23	33.55	1.78	38.33	61.66	22.76	4.76
preeclampsia group 2	131.03	226.3	33.89	1.87	38.24	60.88	22.81	4.73
preeclampsia group 2	146.59	227.29	34.14	1.99	37.66	60.81	22.76	4.69
preeclampsia group 2	135.99	225.31	33.59	1.763	37.22	60.38	22.66	4.66
preeclampsia group 2	149.92	227.27	32.68	1.885	39	61	22.59	4.59
preeclampsia group 2	132.58	230.28	34.39	1.99	39.02	61.03	22.8	4.8
preeclampsia group 2	140.67	227.32	33.99	1.923	37	61.28	22.7	4.6
preeclampsia group 2	139.33	224.22	32.58	1.909	36.89	60.31	22.77	4.7
preeclampsia group 2	146.67	227.2	33.02	1.96	38	61	22.7	4.8
Preeclampsia + Apelin 3	114.06	123.21	29.01	1.01	52.22	52.22	15.99	3.4
Preeclampsia + Apelin 3	113.88	125	27.65	1.204	51.67	52.14	16.11	3.48
Preeclampsia + Apelin 3	111.7	120	27.33	0.988	50.79	50.69	15.88	3.5
Preeclampsia + Apelin 3	124.99	124	28.39	0.944	52.11	50.58	15.97	3.38
Preeclampsia + Apelin 3	116.57	125.17	28.89	0.89	51	52	16.01	3.44
Preeclampsia + Apelin 3	110.33	125.16	29.96	0.911	52	51.22	15.67	3.38
Preeclampsia + Apelin 3	110.54	120	29.14	0.87	53	50	15.79	3.4
Preeclampsia + Apelin 3	117.15	122	27.7	1.13	51.21	53	16	3.5
Preeclampsia + Apelin 3	103.13	123.19	30.07	0.977	51.21	52.24	15.74	3.42
Preeclampsia + Apelin 3	123.73	123	28.06	1.055	52	52	15.88	3.4
